# Supplementary material for: Establishment of reference interval for hemoglobin A1C and other hemoglobin subfractions for healthy Saudi adults
Source: PLoS One. 2024 Mar 25;19(3):e0300028. doi: 10.1371/journal.pone.0300028 (PMC10962850; doi:10.1371/journal.pone.0300028)
Supplement: S1 Table — Metabolic parameters (GGT, ALT, TG, HDL-C, LDL-C and UA), showed weak associations with hemoglobin subfractions in general, while glucose (GLU), insulin (INS) and C-peptide (C-PEP) showed moderate associations with LA1C, A1C and A0 hemoglobin subfractions. Hence, they were used in applying the LAVE procedure to exclude individuals with abnormal glucose metabolism. (XLSX) [file pone.0300028.s001.xlsx]

## Sheet: Suppl Table 1
Spearman correlation coefficient (rS) Male
	UA	LDL-C	HDL-C	GGT	ALT	TG	GLU	INS	C-PEP
A1A	-0.005	0.026	-0.037	0.063	0.078	0.014	-0.09	-0.133	-0.122
A1B	0.021	-0.102	-0.044	-0.068	-0.018	-0.037	0.162	0.226	0.195
F	0.054	0.067	0.049	0.028	0.019	-0.007	0.028	0.077	0.064
LA1C	-0.022	0.019	-0.052	0.001	0.079	0.101	0.502	0.305	0.351
A1C	0.018	-0.005	-0.071	0.017	0.025	0.087	0.284	0.117	0.192
A0	-0.042	0.013	0.073	-0.018	-0.037	-0.105	-0.349	-0.188	-0.246
Spearman correlation coefficient (rS) Female
	UA	LDL-C	HDL-C	GGT	ALT	TG	GLU	INS	C-PEP
A1A	0.023	0.062	-0.144	0.132	0.073	0.101	-0.049	0.046	-0.036
A1B	0.006	-0.03	0.012	-0.028	0.04	0.086	0.205	0.259	0.31
F	-0.126	-0.003	0.011	-0.057	-0.041	-0.045	-0.034	-0.11	0.037
LA1C	-0.123	-0.123	0.013	-0.126	0.038	0.014	0.41	0.124	0.306
A1C	0.004	0.021	-0.049	0.022	0.057	0.078	0.322	0.146	0.352
A0	0.089	0.038	0.013	0.038	-0.033	-0.016	-0.34	-0.142	-0.359
UA: uric acid; LDL-C: low-density lipoprotein cholesterol; HDL-C: high-density lipoprotein cholesterol;
GGT: gamma glutamyl transferase; ALT: alanine aminotransferase; TG: triglyceride; GLU: glucose; INS: insulin; C-PEP: C-peptide
