# Supplementary material for: Establishment of reference interval for hemoglobin A1C and other hemoglobin subfractions for healthy Saudi adults
Source: PLoS One. 2024 Mar 25;19(3):e0300028. doi: 10.1371/journal.pone.0300028 (PMC10962850; doi:10.1371/journal.pone.0300028)
Supplement: S2 Table — Hemoglobin subfractions (A1A, A1B, F, LA1C, A1C and A0) showed different degree of association between each of them in both males and females. (XLSX) [file pone.0300028.s002.xlsx]

## Sheet: Suppl Table 2
Spearman correlation coefficient (rS) Male
	A1A	A1B	F	LA1C	A1C	A0
A1A	----	-0.061	0.196	0.147	0.129	-0.404
A1B	-0.061	----	-0.229	0.363	0.454	-0.371
F	0.196	-0.229	----	0.151	-0.016	-0.413
LA1C	0.147	0.363	0.151	----	0.578	-0.723
A1C	0.129	0.454	-0.016	0.578	----	-0.735
A0	-0.404	-0.371	-0.413	-0.723	-0.735	----
Spearman correlation coefficient (rS) Female
	A1A	A1B	F	LA1C	A1C	A0
A1A	----	0.033	0.251	0.202	0.159	-0.443
A1B	0.033	----	-0.234	0.499	0.584	-0.52
F	0.251	-0.234	----	0.04	-0.097	-0.32
LA1C	0.202	0.499	0.04	----	0.622	-0.749
A1C	0.159	0.584	-0.097	0.622	----	-0.739
A0	-0.443	-0.52	-0.32	-0.749	-0.739	----
