# Supplementary material for: Establishment of reference interval for hemoglobin A1C and other hemoglobin subfractions for healthy Saudi adults
Source: PLoS One. 2024 Mar 25;19(3):e0300028. doi: 10.1371/journal.pone.0300028 (PMC10962850; doi:10.1371/journal.pone.0300028)
Supplement: S3 Table — (XLSX) [file pone.0300028.s003.xlsx]

## Sheet: RIs
												cutoff=0.735		cutoff=0.57												cutoff=0.735		cutoff=0.57
					Parametric method							LAVE effect		Age bias					Nonparametric method							LAVE effect		Age bias
Item	LAVE	Sex	Age	N	90%CI of LL		LL	Me	UL	90%CI of UL		BR-LL	BR-UL	BR-LL	BR-UL	Decision		N	90%CI of LL		LL	Me	UL	90%CI of UL		BR-LL	BR-UL	BR-LL	BR-UL
A1A	(-)	MF	All	366	0.328	0.386	0.349	0.536	0.883	0.844	0.946	0.17618	0.35236	-0.345019	-0.396404	No partition by age		372	0.4	0.4	0.4	0.5	1	0.896	1.068	0	0	0	1.30667
	(+)	MF	All	304	0.369	0.38	0.373	0.525	0.931	0.865	0.979			-0.0421505	-0.0421505			339	0.4	0.4	0.4	0.5	1	0.874	1.036
	(-)	MF	~45	252	0.31	0.399	0.339	0.536	0.876	0.846	0.951	0.313892	0.321192					254	0.4	0.4	0.4	0.5	0.9	0.858	0.972	0	0
	(+)	MF	~45	211	0.368	0.401	0.382	0.528	0.92	0.847	0.974							226	0.4	0.4	0.4	0.5	0.9	0.859	0.998
	(-)	MF	45~	112	0.375	0.397	0.386	0.532	0.93	0.821	0.992	0.0144118	-0.0288235					118	0.4	0.4	0.4	0.5	1.1	0.963	1.191	0	0
	(+)	MF	45~	94	0.372	0.405	0.388	0.531	0.926	0.792	1.04							113	0.4	0.4	0.4	0.5	1.1	0.969	1.202
A1B	(-)	MF	All	372	0.479	0.512	0.498	0.713	1.023	0.99	1.063	0.0224	-0.0896	-0.0448	0.0746667	No partition by age		378	0.5	0.5	0.5	0.7	1.1	1.054	1.133	0	0	-0.653333	0.966933
	(+)	MF	All	309	0.48	0.523	0.501	0.713	1.011	0.976	1.046			-0.00768627	0.169098			349	0.478	0.527	0.5	0.7	1.1	0.998	1.137
	(-)	MF	~45	255	0.47	0.511	0.492	0.69	0.964	0.933	0.995	0.315593	1.07966					256	0.499	0.501	0.5	0.7	1	0.864	1.061	0	-0.784
	(+)	MF	~45	115	0.486	0.594	0.53	0.776	1.094	1.043	1.146							233	0.485	0.501	0.5	0.7	0.9	0.839	1.001
	(-)	MF	45~	214	0.477	0.516	0.498	0.69	0.954	0.916	0.996	0.283684	1.01439					119	0.462	0.67	0.6	0.8	1.148	1.059	1.247	0	-0.343358
	(+)	MF	45~	97	0.474	0.603	0.531	0.772	1.072	1.008	1.123							114	0.439	0.653	0.6	0.8	1.1	1.052	1.187
F	(-)	MF	All	363	0.274	0.299	0.284	0.536	1.297	1.198	1.371	0.0232182	-0.0851333	-0.0657848	0.948075	Partition by age LAVE(-)		371	0.3	0.3	0.3	0.5	1.318	1.223	1.495	0	-0.0693124	0	-0.589155
	(+)	MF	All	301	0.276	0.303	0.29	0.533	1.275	1.145	1.373			-0.0636751	0.887472			338	0.3	0.3	0.3	0.5	1.3	1.161	1.519
	(-)	MF	~45	251	0.266	0.297	0.279	0.55	1.361	1.196	1.522	0.0108688	-0.1739					254	0.3	0.3	0.3	0.6	1.413	1	1.621	0	-0.0457862
	(+)	MF	~45	210	0.265	0.302	0.282	0.554	1.313	1.15	1.506							231	0.3	0.3	0.3	0.5	1.4	1.185	1.647
	(-)	MF	45~	110	0.283	0.314	0.296	0.503	1.116	0.968	1.349	0.00956098	-0.124293					116	0.3	0.3	0.3	0.5	1.26	0.967	1.445	0	0.06125
	(+)	MF	45~	92	0.275	0.324	0.298	0.522	1.09	0.933	1.212							110	0.29	0.315	0.3	0.5	1.275	0.96	1.474
LA1C+	(-)	MF	All	370	1.563	1.623	1.591	1.961	2.363	2.325	2.414	0.11171	-0.208187	-0.253886	-0.964767	Partition by age LAVE(-)		372	1.487	1.643	1.6	2	2.4	2.289	2.502	0	-0.49	-0.49	1.078
	(+)	MF	All	308	1.576	1.657	1.613	1.959	2.322	2.279	2.369			-0.326206	-1.21083			333	1.567	1.645	1.6	2	2.3	2.23	1
	(-)	MF	~45	254	1.527	1.634	1.581	1.925	2.273	2.215	2.307	0.11896	-0.101965					253	1.47	1.632	1.5	1.9	2.3	2.164	2.364	0.49	-0.49
	(+)	MF	~45	213	1.57	1.655	1.602	1.924	2.255	2.209	2.314							225	1.525	1.674	1.6	1.9	2.2	2.141	2.312
	(-)	MF	45~	114	1.572	1.699	1.631	2.059	2.463	2.404	2.52	0.141346	0.0518269					115	1.548	1.699	1.6	2.1	2.52	2.313	2.736	0	-0.511304
	(+)	MF	45~	97	1.611	1.735	1.661	2.074	2.474	2.392	2.554							109	1.55	1.707	1.6	2.1	2.4	2.26	2.691
SA1C	(-)	MF	All	378	4.752	4.849	4.807	5.406	6.652	6.491	6.902	0.0573659	-0.40581	-0.320824	-2.62821	Partition by age LAVE(+) *1		375	4.733	4.89	4.8	5.4	6.805	6.502	7.151	0.195511	-0.619771	-0.391022	2.38524
	(+)	MF	All	314	4.791	4.875	4.834	5.395	6.461	6.289	6.658			-0.272256	-2.98518			343	4.805	4.952	4.9	5.4	6.488	6.274	6.729
	(-)	MF	~45	258	4.744	4.848	4.784	5.307	6.039	5.9	6.133	0.0968287	-0.371697					254	4.704	4.846	4.8	5.3	6.1	5.868	6.289	0	-0.413108
	(+)	MF	~45	215	4.761	4.859	4.815	5.303	5.92	5.817	5.992							233	4.762	4.903	4.8	5.3	5.963	5.817	6.13
	(-)	MF	45~	118	4.853	5.038	4.935	5.744	7.276	7.057	7.552	-0.0117215	-0.195916					118	4.842	5.086	5	5.8	7.32	6.936	7.878	0	-0.371724
	(+)	MF	45~	100	4.821	5.053	4.928	5.773	7.159	6.866	7.361							110	4.843	5.132	5	5.8	7.1	6.81	7.529
A0	(-)	MF	All	361	90.001	90.308	90.106	91.786	92.813	92.736	92.898	0.214318	-0.156395	1.35397	0.408364	Partition by age LAVE(-)		361	89.682	90.106	89.9	91.8	92.8	92.71	93.031	0.00675862	-0.135172	1.11923	-0.436607
	(+)	MF	All	301	90.089	90.496	90.254	91.802	92.705	92.652	92.766			1.84565	0.348658			341	89.717	90.482	89.905	91.8	92.7	92.612	92.772
	(-)	MF	~45	249	90.409	90.808	90.584	91.93	92.85	92.724	92.934	0.22489	-0.21278					249	89.805	90.828	90.378	91.9	92.923	92.691	93.179	0.341941	-0.343481
	(+)	MF	~45	208	90.515	90.986	90.714	91.941	92.727	92.655	92.79							232	90.127	90.987	90.6	91.9	92.7	92.614	92.83
	(-)	MF	45~	110	89.056	90.094	89.649	91.386	92.568	92.413	92.722	-0.11952	-0.0792326					110	89.364	89.895	89.55	91.4	92.6	92.401	92.685	-0.00642623	0
	(+)	MF	45~	94	89.388	89.952	89.56	91.336	92.509	92.353	92.621							109	89.378	89.808	89.545	91.4	92.6	92.402	92.706
							RIs adopted were marked				*1: RIs by LAVE were adopted although BR was below
							by bold font				the cutoff, considering the clinical decisin limit												UL by NP-method is biased and its 90% CI wider
LL: lower limit; Me: median; UL: upper limit; BR: bias ratio; LAVE: latent abnormal values exclusioh method; M: males; F: females; MF: M+F.
