# Supplementary material for: Establishment of reference interval for hemoglobin A1C and other hemoglobin subfractions for healthy Saudi adults
Source: PLoS One. 2024 Mar 25;19(3):e0300028. doi: 10.1371/journal.pone.0300028 (PMC10962850; doi:10.1371/journal.pone.0300028)
Supplement: S4 Table — (XLSX) [file pone.0300028.s004.xlsx]

## Sheet: Suppl Table 4
Name	SID	Gender (M=1 -F=2)	Age (Years)	BMI	Smoking status (NO =1, YES =2)	DM status (NO =1, YES =2)	Allergy	UA (umol/L)	DLDL (mmol/L)	HDL (mmol/L)	GGT (U/L)	CHOL (mmol/L)	ALT (U/L)	TRIG (mmol/L)	GLU (mmol/L)	INSUL (mIU/L)	C-PEP (pmol/L)	A1A	A1B	F	LA1C+	SA1C	A0
حسان احمد جمال	9661-001	1	21	28.4293	1	1	0	398	2.53	1.09	11	4.19	10	0.83	5.3	9.6	722	0.5	0.6	0.4	1.9	5.2	92.4
مهند معروف العدوي	9661-002	1	21	21.4073	1	1	0	324	2.19	1.26	37	3.76	22	0.54	4.9	5.1	388	0.5	0.7	0.4	2	5.4	92.1
سارة عوض القرني	9661-003	2	20	16.703	1	1	0	245	2.34	1.31	11	4.09	8	0.49	4	9.5	525
الاء عبد الله بن عفيف	9661-004	2	21	19.0003	1	1	0	255	2.03	1.65	14	4.12	12	0.35	4.7	6	294	0.5	0.6	0.7	1.9	5.3	92
ابرار عبد القادر سلومه	9661-005	2	21	19.4253	1	1	0	227	3.14	1.4	16	4.97	8	1.04	4.5	6.1	345	0.4	0.6	0.7	1.7	5.2	92.2
أحمد فيصل الجهني	9661-006	1	19	39.4499	1	1	0	476	3.8	0.8	24	5.53	19	2.15	5.3	20.6	1146	0.5	0.8	0.4	1.9	5.4	92
مالك عمر بابكير	9661-007	1	18	17.9997	1	1	0	363	2.54	1.43	26	4.68	8	0.94	4.8	0.4	306	0.5	0.7	0.7	1.9	5.4	91.8
wael Samarqandi	9661-008	1	30	32.5763	2	1	0	478	2.57	0.92	47	4.21	45	1.52	4.5	13.9	1219	0.6	0.6	1.7	1.6	4.7	91.8
أنس عمر بابكير	9661-009	1	22	28.1784	1	1	0	389	1.2	1.01	51	2.47	85	0.52	5	17	715	0.5	0.6	0.4	1.9	5.8	91.8
عبير عبده علي	9661-010	2	30	25.1532	1	1	0	321	2.59	1.15	22	4.24	12	0.69	5.7	6.5	266	0.5	0.6	0.2	1.7	5	92.8
آمال عبد الله أسعد	9661-011	2	31	30.8545	1	1	1	213	4.05	2.09	17	7.37	8	1.67	4.7	6.4	501	0.5	0.7	1.3	1.6	5	91.5
علي سعيد الشاعر	9661-012	1	58	32.0073	1	1	0	282	1.76	0.92	15	2.76	7	0.42	4	16	858	0.4	0.8	0.4	1.6	5.2	92.6
كلثوم قصاص	9661-013	2	65	32.7734	1	1	0	265	1.69	1.49	27	3.99	13	0.99	5.6	7	776	0.5	0.7	0.3	2	5.4	92
يسرى الشنقيطي	9661-014	2	22	20.9029	1	1	0	215	1.88	1.21	9	3.43	8	0.55	4.2	6.3	481	0.5	0.6	0.9	2	5.6	91.5
حسين باحمدين	9661-015	1	57	22.0522			0	197	1.82	0.69	8	2.73	9	0.61	4.4	3	431	0.6	0.9	0.5	1.8	6.1	91.2
ربى فلمبان	9661-016	2	24	20.4337	1	1	0	149	3.19	1.56	12	5.49	7	1.05	4.9	5.4	353	0.5	0.6	0.5	1.5	5.1	92.9
Reham Jambi	9661-017	2	21	17.741	1	1	0	216	1.94	0.84	10	2.97	7	0.75	4.1	6.7	431	0.5	0.5	1.1	1.4	4.4	93.1
unknown	9661-019	2	23	18.0078	1	1	1	207	2.22	1.61	13	4.34	8	0.43	5	8.6	399	0.5	0.6	0.7	1.7	5.1	92.4
سماهر كزابه	9661-020	2	52	28.5665	1	1	0	410	2.5	1.03	140	4.91	15	3.79	5.9	10.1	1096	0.5	0.8	0.8	2	6.4	90.5
نعمة نور حسن متاسيف	9661-021	2	43	32.039	1	1	0	336	3.58	1.31	19	5.34	12	0.99	4.3	14.3	1048	0.6	0.7	0.3	1.7	5.2	92.5
ايمان احمد ناجي	9661-022	2	24	26.9255	1	1	0	289	3.53	1.19	19	5.17	12	0.56	4.4	12.5	580	0.8	0.7	0.7	1.5	5.2	92.2
عبير جميل الصائغ	9661-023	1	70	27.8159	1	1	0	342	2.7	1.18	45	4.01	9	0.45	5.5	8.5	744	0.4	0.7	0.8	1.6	5.7	91.8
اسماعيل فلمبان	9661-024	1	57	23.7812	2	1	0	361		1.12	53	6.52	23	2.58	5.5	9.7	776	0.5	0.9	0.7	2	6.8	90.4
عبد الله الجفري	9661-025	1	55	23.7332	1	2	0	180	3.36	1.54	35	5.64	16	1.16	13.9	4.3	186	0.6	0.6	0.5	2.9	8.9	88
صالح الطيار	9661-026	2	24	28.035	1	1	0	319	1.81	1.12	19	3.37	<6	0.89	4.7	6.4	501	0.5	0.5	0.7	1.4	5.1	92.8
سفانة عادل التركستاني	9661-027	2	50	27.5312	2	1	0	184	2.29	1.23	22	4.47	17	1.5	12	14.1	216	0.7	1.4	0.9	3.2	11.7	84
رقية الجفري	9661-028	2	24	19.0983	1	1	0	211	1.48	1.46	15	3.2	9	0.42	4.6	3.5	273	0.5	0.5	0.5	1.7	5	92.8
ندى السفياني	9661-029	2	24	26.6667	1	1	0	314	3.7	1.91	16	6.64	10	0.87	5.6	6.5	468	0.6	0.5	1.9	2	5.1	91
اروى سعد غاصب	9661-033	2	54	48.5528	1	1	0	406	1.61	1.3	33	3.71	17	1.86	6.4	14.4	1040					6.8
Abrar talal kerdawi	9661-035						0	194	2.19	1.58	23	4.25	12	0.39	5.5	13.9	653	0.6	0.6	1.2	1.9	5.4	91.4
عبد الله ناصر الحربي	9661-036	2	49	31.5556	1		0	275	3.74	0.93	18	5.23	11	0.88	4.9	5.4	560	0.4	0.7	0.4	1.8	5.6	92.3
	9661-037	2	24	21.6341	1	1	0	245	2.25	1.7	17	4.34	9	0.53	4.8	5.8	388	0.5	0.5	0.7	1.8	5	92.5
فادية حسن سمسم	9661-038	2	22	30.4611	1	1	0	308	3.07	1.31	17	4.73	9	1.14	5.3	15	696	0.6	0.9	0.5	2	5.7	91.3
	9661-039						0	221	2.44	1.12	11	3.87	6	0.69	4.9	7.5	587	0.4	0.5	0.6	1.8	4.9	92.8
uknown	9661-040	2	41	24.817	1	1	0	249	3.75	1.48	8	5.89	12	0.57	4.9	3.6	329	0.5	0.7	0.7	2	5.3	91.8
فاطمه محمد	9661-041	1	38	31.6511	2	1	0	497	3.32	1.09	31	5.31	16	1.44	4.9	6.3	462	0.7	0.7	0.3	1.9	5.7	91.6
سمية حاتم شفي	9661-043						0	289	2.22	1.56	17	4.27	8	0.66	4.9	5.9	432
ريم عبدالله الزيادي	9661-049	1	50	29.0466	1	1	0	554	3.49	1.1	48	6.12	50	2.92	5.3	5.6	510
unknown	9661-051	2	22	22.6409	1	1	0	178	2.22	1.88	15	4.71	6	0.39	4.2	7	473
مريم عبدالله البلادي	9661-053	2	23	17.7695	1	1	0	303	4.78	1.53	14	7.17	15	0.49	5.1	8.8	541	0.5	0.8	0.3	2	5.7	91.7
عبدالرحمن مطلق الجحدلي	9661-054	2	65	33.3108	1	1	0	495	4.21	1.08	56	6.08	18	1.75	6.7	11	1206	0.5	0.7	0.7	1.8	6.4	90.9
unknown	9661-055	2	52	30.8856	1	1	0	318	2.83	1.62	27	5.24	45	0.98	4.9	7.5	782	0.5	0.6	0.5	1.7	5.6	92
عمر طالب	9661-056	2	58	22.83	1	1	0	335	3.41	1.38	16	5.23	8	1.08	4.9	4	579	0.6	0.9	0.6	2	6.2	90.9
رهام سمير بغدادي	9661-057	2	38	38.5141	1	1	0	426	2.36	1.02	22	4.03	11	0.54	4.4	5.4	442	1.3	0.6	0.7	1.6	5.2	91.6
أبرار علي الهوساوي	9661-058	2	72	24.8889			0	278	1.43	0.86	36	2.81	22	2.12	11.7	21.1	2720	1.2	0.4	4.5	1.8	5.5	87.6
كلثوم داوود فلمبان	9661-059	2	60	27.6143			0	319	2.19	1.39	43	4.09	18	1.86	6.1	31.5	3328	0.6	0.8	0.3	2	5.6	91.7
حنان خوجة	9661-060	2	35	26.7971	1	1	0	344	3.32	1.09	16	5.12	21	1.23	5	5.9	518	0.5	0.6	0.5	1.6	5.1	92.6
زاكيه امين الله	9661-061	2	58	37.7778	1	1	0	278	2.65	2.2	17	5.87	18	0.94	5.3	10.7	847	0.5	0.9	3	1.9	6.2	91.5
تغريد زكي	9661-062	2	30	37.1094	1	1	0	442	3.46	2.02	19	6.32	26	1	5.2	23.8	1228	0.7	0.7	0.3	1.7	5.9	91.9
اسما جمال الدين فلمبان	9661-063	1	49	34.1401	1	1	0	495	3.13	0.8	38	5.43	30	2.93	6.8	7.6	1050	1.5	0.9	5.4	2.3	7.5	83.8
زينب جمال الدين فلمبان	9661-064	2	51	24.974	1	1	0	559	3.4	1.21	50	5.31	17	1.33	6	8.7	939	0.4	0.8	0.6	2.1	6.2	91
جواهر الزهراني	9661-066	2	32	37.6558	1	1	0	213	3.08	1.28	11	5.16	13	1.86	4.2	39.5	1380	0.4	0.7	0.6	1.9	5	92.4
فاتن خوجه	9661-067	2	39	24.5268	1	1	0	309	4.46	1.7	22	7.3	7	1.15	4.1	4.3	226	0.5	0.9	0.4	2	5.3	91.7
سوزان عبدالرحمن عزت	9661-068	1	50	25.9259	1	1	0	406	2.58	1.2	21	4.32	8	0.42	4.9	6.3	385	0.4	0.8	0.4	2	5.9	91.7
نبيل كشميري	9661-069	1	47	28.7317	2	1	0	359	2.74	1.1	16	4.79	13	1.49	5.2	8.1	669	0.8	0.8	2.4	1.9	5.6	89.5
عيده أحمد الغامدي	9661-070	2	27	24.2188	1	1	0	209	2.74	1.52	17	5	6	0.6	4.4	5.9	443	0.5	0.8	0.4	2.1	5.5	91.8
unknown	9661-071	2	47	27.0538	1	1	0	288	2.84	2.02	20	5.84	22	1	5.8	5.7	507	0.5	0.8	0.5	2.2	6.2	90.8
هاله عمر خليفاتي	9661-072	1	32	52.8471	1	1	0	336	1.55	1.36	13	3.5	<6	0.76	4.5	4.8	468	0.8	1	0.3	2	5.6	91.4
سامية مثنى	9661-073	1	45	31.6242	1	1	0	284	3.42	1.15	37	5.05	21	0.84	4.4	16.9	838	0.5	0.7	0.5	1.9	5.4	92.1
عبد الله حباب النفيعي	9661-074	1	48	29.0612	1	1	0	419	2.31	0.78	53	3.93	29	1.44	5.8	15.6	1172	0.4	0.6	0.4	2	5	92.5
طارق عبد الرزاق جاوا	9661-075	2	48	33.7704	2	1	0	285	4.1	1.67	42	6.43	14	0.92	7.4	18.9	1362	0.5	1.1	0.8	3	6.2	86.8
ابرار سامي طيب	9661-076	2	31	27.8159	1	1	1	363	3.33	1.13	18	5.34	7	1.77	5.6	9.6	545	0.5	0.7	0.7	2.2	5.2	89.7
حنان محمود لبني	9661-077	2	31	32.3884	1	1	0	279	1.44	1.21	14	3.55	12	1.01	5.4		968	0.5	0.8	0.6	2.1	6	91.2
بدر محمد البرعي	9661-078	1	22	27.7447	1	1	0	404	4.21	1.21	28	6.15	17	1.49	5.6	17.4	919	0.5	0.8	0.3	2.1	5.5	91.8
Jamela Saed Ghamdi	9661-079	1	63	29.7211	2	1	0	358	3.77	1.17	55	5.82	19	2.13	6.4	53.6	2746	0.5	0.9	0.4	2	5	92.2
Faham Ghamdi	9661-080	2	52	34.049	1	1	0	328	2.92	1.16	7	4.88	<6	1.47	5	5.3	456	0.6	0.7	0.4	1.7	5.3	92.3
صالحة احمد هادي الثقبي	9661-081	2	46	34.9494	1	1	0	347	3.89	1.39	14	6.08	7	1.9	3.8	3.2	174	0.5	0.8	0.4	1.5	5.4	92.3
دلال احمد المسعري	9661-082	2	49	25.1486	1	1	0	228	2.77	1.5	14	5.08	11	1.47	4.8	5.2	488	0.6	0.7	0.3	1.7	5.3	92.3
وعد جابر صويلح	9661-083	1	29	24.5351	2	1	0	323	2.87	1.09	26	4.5	15	0.71	5.2	4.5	338	0.5	0.6	0.5	1.9	5.3	92
هيثم حسين خليل	9661-084	2	38	20.4152	1	1	0	252	2.09	1.46	12	4.19	10	0.63	4.8	4.4	351	0.7	0.4	1.3	1.9	5.4	91.3
علي البرعي	9661-085	1	65	26.5338	1	1	0	537	3.16	1.06	28	4.9	11	0.82	4.8	5.2	522	0.6	0.7	0.4	1.9	5.9	91.6
مقبولة عسيري	9661-087	2	47	28.441	1	1	1	459	4.7	1.5	57	6.98	48	1.79	4.2	8.1	542	0.6	1	0.5	1.9	5.9	91.1
خديجة غرم الله الغامدي	9661-254	1	40	22.3403	2	1	0	310	2.45	1.14	24	4.19	14	1.23	5.1	4.2	485	1	0.9	0.3	1.9	5.4	91.7
Shamshad	9661-255	1	35	31.1419	1	1	0	334	3.52	1.43	18	5.32	12	0.8	4.7	10	728	0.4	0.6	0.7	1.9	5.3	92
سلطان البقمي	9661-256	1	40	27.4406	1	1	0	419	2.33	1.23	24	4.56	23	1.97	4.2	5.3	483	0.6	0.7	0.9	2	5.4	91.4
نهى شلبي	9661-257	1	42	32.0073	1	1	0	341	2.32	1.31	21	3.73	34	0.53	4.9	15.9	799	0.7	0.6	1.2	1.8	5.3	91.4
احمد حسن شلبي	9661-258	1	25	19.1358	1	1	0	302	2.33	1.32	22	4.38	12	0.81	3.8	2.3	164	0.6	0.7	0.3	1.7	5	92.7
امل دوسري	9661-259	1	38	23.8754	2	1	0	359	2.38	1.08	32	3.97	24	0.64	5.4	7.6	538	0.6	0.9	0.6	2.1	6.1	90.8
منار خليل	9661-260	1	27	22.7833	1	1	0	325	3.59	1.4	13	5.13	18	0.67	4.7	5.2	313	0.6	0.8	0.4	2	5.3	91.9
انور البرعي	9661-261	1	23	25.6369	1	1	0	299	2.79	2.1	13	5.53	13	0.72	4.6	6.7	377	0.4	0.7	0.5	2	5.6	91.8
بندر صدقة عبدربه	9661-262	1	27	28.9979	1	1	0	418	2.93	0.93	25	4.61	80	1.5	4	14.4	751	0.5	0.7	0.5	1.8	5.4	29.1
زياد احمد باعارمه	9661-263	2	28	19.563	1	1	0	204	2.79	1.34	20	4.56	12	0.85	4.1	4.1	361	0.5	0.6	0.7	1.8	4.9	92.6
أحمد محمد الفرساني	9661-264	1	43	32.2831	2	1	1	284	4.16	1.35	51	5.9	36	1.12	4.7	11	820	0.6	0.8	0.4	2.1	5.5	91.6
سليمان سلمان العبسي	9661-265	1	42	28.5354	1	1	0	270	4.24	1.44	45	6.36	36	1.13	5.3	10.1	636	0.8	0.8	0.4	2	5.7	91.4
محمد أبو طالب	9661-266	1	31	29.3878	2	1	0	598	3.28	1.24	43	5.21	64	1.65	5.2	9.9	621	0.6	0.9	0.5	1.9	5.3	91.9
عبدالعزيز الزهراني	9661-267	1	29	27.5482	2	1	0	355	3.65	0.89	33	5.17	21	1.47	4.2	5.8	703	0.6	0.7	1.1	1.8	5	91.8
ريان خياط	9661-268	1	40	28.3447	2	1	0	437	3.46	0.83	86	5	72	1.91	4.3	17.4	810	0.5	0.7	1.1	2.2	5.1	91.4
مجدي عبدالرحمن	9661-269	1	27	22.1453	1	1	0	338	2.87	1.24	26	4.52	9	1.2	4.7	5.1	359	0.4	0.6	0.5	1.8	5.2	92.6
بنان	9661-270	1	28	26.0208	1		0	221	3.41	2.02	20	6.11	18	0.62	4.6	7.8	522	0.9	0.7	0.3	1.9	5.1	92.1
خالد حوذان	9661-271	2	27	23.4221	1	1	0	239	2.47	1.02	12	3.82	7	0.6	4.8	6.7	650	0.5	0.7	0.6	2	5.4	91.9
عبدالفتاح العمري	9661-272	1	34	30.5816	1	1	0	433	3.58	0.93	113	5.25	94	2.01	5.1	29.7	426	0.6	0.9	0.8	2.4	5.3	91.1
شادي البركاتي	9661-273	1	25		1	1	0	455	2.5	1.16	19	4.12	24	0.41	4.7	5.7	1201	0.5	0.6	0.4	1.9	5.1	92.4
أحمد مباركي	9661-274	1	21	26.8787			0	481	2.82	1.13	22	4.36	20	0.42	4.7	11.5	562	0.6	0.7	0.4	1.9	5	92.4
أحمد بحراوي	9661-275	1	33	25.6005	2	1	0	341	3.78	1.07	35	5.49	23	1.68	5.4	15.1	837	0.6	0.6	1.1	2.1	5.4	91.2
زياد ابراهيم	9661-276	2	26		1	1	0	162	3.06	1.73	9	5.39	10	0.97	4.3	9.3	469	0.5	0.6	1	1.8	5.3	91.8
ريان ميمش	9661-277	1	45	28.9017	1	1	0	410	4.24	1.17	26	6.33	37	1.74	7.3	8.8	598	0.6	0.7	0.4	2.3	7.1	90.3
هنادي العمري	9661-278	1	56	26.9896	1	1	0	383	2.97	1.15	15	4.5	20	0.84	5.1	7.8	584	0.5	0.8	0.4	2.1	5.8	91.5
عامر عبد الله بحراوي	9661-279	1	36	24.3824	2	1	0	456	2.86	1.04	14	4.62	23	1.78	4.3	8.9	653	0.5	0.8	0.3	1.8	4.8	92.8
مشاري مشعل الحربي	9661-280	1	40	28.6689	2	1	1	294	3.29	0.88	28	5.03	32	2.22	5.2	12.9	945	0.5	0.8	0.3	2	5.4	92.1
فارس عادل متولي	9661-281	1	52	28.9062	1	1	0	322	2.05	1.32	16	3.76	17	0.65	4.6	2.4	237	0.4	0.7	0.5	1.8	5.2	92.4
اشرف حامد	9661-282	2	27	25.9375	1	1	0	184	3.08	1.78	11	5.17	11	0.87	4.5	5.7	275	0.4	0.8	0.4	2	5.4	92
هبه هاشم	9661-283	2	32		1	1	0	181	2.57	1.56	12	4.63	9	0.77	4.6	9.5	579	0.7	0.7	0.3	1.8	5	92.5
علي باوزير	9661-284	1	31	36.4198	2	1	0	247	5.44	0.52	11	6.57	22	2.26	4.7	9.5	642	0.4	0.7	0.7	2	5.5	91.8
عبد الله محمد البيشي	9661-285	2	53	29.0909	1	1	0	224	2.64	1.26	25	4.6	18	1.24	5	13.4	831	0.5	0.9	0.4	2	5.3	92
حسين سعيد	9661-286	1	56	0	1	1	0	286	3.64	1.36	17	5.67	18	1.17	5.2	10.9	659	0.5	0.6	0.5	2	5.3	92.1
ناجي الحربي	9661-287	2	28	21.4573	1	1	1	256	2.43	1.52	16	4.51	21	0.73	4	1.9	217	0.4	0.5	0.7	1.5	4.5	93.4
بخيت الشريف	9661-288	2	24		1	1	0	185	2.28	1.34	12	4.07	7	0.39	5.2	8.7	431	0.5	0.6	0.6	1.9	5.5	92.1
شيرين الانديجاني	9661-289	2	24		1	1	0	211	2.8	1.45	15	4.4	7	0.71	6.1	7.2	373	0.4	0.6	0.4	2	6.1	91.5
مها	9661-290	1	35	26.7949	2	1	0	311	2.65	0.9	51	4.69	50	2.34	5.2	10.6	682	0.5	0.7	0.5	2.1	5.6	91.6
هتان حمزة مقادمي	9661-291	1	28	23.1834	1	1	0	208	2.43	1.29	32	4.39	15	0.66	5.4	6.3	444	0.6	0.6	0.4	2	5.4	92
صباح محمد آمين	9661-292	1	41	29.7578	1	1	0	323	2.62	0.98	26	3.92	30	1.09	5.5	14.3	585	0.4	0.7	0.4	2.1	6.1	91.4
أحمد عبدالمقتدر طاهر	9661-293	2	24	21.7993	1	1	0	209	2.6	1.25	10	4.27	9	0.68	5	10.2	543	0.8	0.7	0.3	2	5.4	91.9
Safaa Bayashoot	9661-294	2	50	29.1363	1	1	0	288	2.58	1.65	70	5.06	31	0.91	6.4	43	1998	0.5	0.5	0.3	2	5.1	92.6
إسراء سامي سليماني	9661-295	1	45	28.578	1	1	0	312	4.59	0.98	29	6.61	16	1.72	5.4	4.6	410	0.5	0.6	0.3	1.7	6.2	91.8
Lubna Alhudh ali	9661-296	1	46	36.0854	2	1	0	327	2.26	0.82	55	3.78	18	1.11	5.8	18.2	1089	0.5	0.6	0.5	1.9	5.8	91.9
معاذ مرعي عسيري	9661-297	2	39	24.977	2	1	0	166	2.06	1.3	10	4	9	0.61	5.2	3.7	378	0.5	0.6	0.6	2	5.5	91.8
Abdulraheem Ali	9661-298	1	38	24.4418	1	1	0	330	2.47	1.2	34	4.22	20	0.62	5	7.8	400	0.6	0.7	0.8	2	5.7	91.3
Ahmad Kassar	9661-299	1	58	29.7576	2	1	0	385	3.05	0.81	58	5.23	14	2.91	5.6	19.4	1094	1	0.9	0.4	2.1	5.7	91
Rasha Mutuali	9661-300	1	37	31.7083	1	1	0	309	3.61	1.19	34	5.33	19	0.85	4.6	7	443	0.5	0.6	0.4	1.9	5.2	92.5
أنعام الصبحي	9661-301	1	37	40.4844	1	1	0	167	3	1.11	40	4.7	18	0.94	5.5	34.9	785	0.4	0.7	0.6	2	5.6	91.7
فايز عبدالله باحاذق	9661-302	2	37	44.4444	1	1	0	302	3.47	1.71	14	6.28	12	0.93	5.2	12.3	538	1	0..6	0.6	1.8	5.1	92
رضوان سباعي	9661-303	2	23	25.7778	1	1	0	202	1.79	1.31	15	3.6	14	0.5	4.8	7.1	580	0.5	0.8	0.4	2	5.2	92.3
Mona Alhartani	9661-304	1	43	29.0688	1	1	0	434	4.67	1.32	81	6.79	31	1.3	4.2	5.3	532	0.7	0.7	1.1	1.9	5.4	91.3
عبدالعزيز حسين الجهني	9661-305	2	25	24.977	1	1	0	170	1.31	1.79	27	4.6	13	0.24	5	4	362	0.5	0.5	0.6	1.9	5.3	92.3
أبوبكر شبانة	9661-306	1	37	24.6097	1	1	0	263	2.21	1.11	18	3.86	17	1.06	4.9	2.7	324	0.5	0.6	0.6	1.9	5.3	92.2
عبدالعزيز الجهني	9661-307	2	34	26.4381	1	1	0	213	2.17	1.5	21	4.13	13	0.82	4.3	13.3	548	0.9	0.5	0.9	1.8	4.9	92
عبدالغني الغامدي	9661-308	2	30	17.9089	1	1	0	200	2.88	1.17	8	4.94	7	1.71	4	27.5	1127	0.6	0.4	1.4	1.9	5.2	91.6
فاطمه الجمل	9661-309	2	37	24.2424	1	1	0	181	2.81	1.31	17	4.6	15	0.51	4.8	6.8	552	0.7	0.8	0.6	2.2	5.9	91.1
هديل زكريا	9661-310	2	38	26.6728	2	1	0	218	2.27	0.98	20	3.89	13	1.56	4.3	13.1	1150	0.6	0.6	0.5	2.1	5.4	91.8
زهير جاوا	9661-311	2	24	22.4766	1	1	0	223	3.53	1.4	12	5.84	9	1.02	4.7	4.6	378	0.6	0.6	0.5	1.6	5.6	92.2
مروج حلواني	9661-312	1	35	24.1238	2	1	0	300	2.85	1.21	16	4.84	11	1.04	5.1	5.2	381	0.7	0.6	1	2.1	5.1	89.1
عون القحطاني	9661-313	1	44	30.3806	2	1	0	369	3.32	1.09	17	5.55	8	1.86	5.5	4.8	528	0.5	0.7	0.5	2.1	5.4	91.9
نوضه بن حميد	9661-314	2	27	27.0552	1	1	0	335	2.77	1.02	25	4.3	16	0.55	5.4	10.3	750	0.7	0.8	0.6	2.2	5.7	91
نوره العتيبي	9661-315	1	30	25.2092	2	1	0	399	2.48	0.86	28	3.85	30	1.05	5.1	8.4	712	0.7	0.7	0.7	1.9	5	92
فوزية الشهري	9661-316	1	44	24.4418	2	1	0	355	3.23	1.24	22	5.39	13	1.54	4.4	5.7	561	0.9	0.6	0.9	2.1	5.3	91.3
نجود غنيم	9661-317	2	23	24.9199	2	1	0	219	2.34	1.46	7	4.33	9	0.52	5.3	7.5	497	0.6	0.6	0.5	2.1	5.2	92
مروج غلام	9661-318	1	49	32.4886	1	1	0	278	2.11	1.11	19	3.82	19	0.61	4.9	8.3	677	0.6	0.7	0.6	2	5.8	91.3
ماجد العطاس	9661-319	2	24	26.9531	1	1	0	198	1.78	0.89	21	3.06	14	0.44	5.4	10.9	692	0.4	0.6	0.4	2	5.8	91.8
عمر الشريف	9661-320	2	23	27.5556	1	1	0	267	2.2	1.5	9	4.35	11	0.81	4.4	4.6	389	0.5	0.7	0.4	1.9	5.3	92.1
امينة بهادر	9661-321	1	24	24.8163	2	1	0	323	2.04	1.05	21	3.75	26	0.63	5.2	9.2	519	0.6	0.5	1.3	1.7	4.8	92
طلال الزهراني	9661-322	2	24	28.3039	1	1	0	318	1.98	1.57	16	4.28	10	0.68	4.3	10.8	604	0.4	0.9	0.3	1.8	5.1	92.5
عبد اللطيف تركستاني	9661-323	2	24	25.4767	1	1	0	273	3.08	1.09	11	4.67	7	0.76	4.6	8	43	0.9	0.5	0.9	1.7	4.9	91.9
لجين كوير	9661-324	1	37	33.672	1	1	0	374	3.7	0.8	53	5.72	35	1.49	5.5	18.7	849	0.4	0.8	0.6	1.9	5	92.3
عثمان يعقوب	9661-325	2	26	24.6548	1	1	0	241	2.83	1.41	9	4.87	13	0.66	4.4	6.9	410	1	0.6	0.5	1.8	5.1	91.9
ميعاد المولد	9661-326	2	36	32.4622	1	1	0	215	4.53	1.36	13	6.43	12	0.81	4.7	5.7	472	0.5	0.7	0.5	1.9	5.5	91.9
سمر عبدالله يماني	9661-327	2	53	37.6378	1	1	1	327	3.66	1.32	26	5.95	13	1.38	4.9	15.7	990	0.5	0.9	0.4	2.1	6.2	91
خالد فيحان البقمي	9661-328	2	23	22.4323	1	1	0	275	2.16	2.27	12	5.27	16	0.45	4.7	7.1	325	0.4	0.7	0.6	1.9	5	92.4
فادية علي	9661-329	2	25	20.4467	1		1	211	2.23	1.97	11	4.95	16	0.77	4.1	7.4	375	0.5	0.6	0.8	1.9	5.1	92.2
هيا السواري	9661-330	2	28	33.6221	1		0	296	3.16	1.07	13	4.72	20	1.08	4.5	5.7	429	1.2	0.7	0.6	2	5.7	90.8
عبدالعزيز عبدالله بن عبيد	9661-331	2	18	26.4381	1	1	0	222	2.17	1.77	10	5.6	11	0.68	4.3	4.2	322	0.5	0.7	1	1.9	5.3	91.6
مها السواري	9661-332	2	36	29.0174	1	1	1	213	3.38	1.1	10	5.1	21	0.98	4.7	29	1408	0.7	0.7	1.1	2.1	5.7	91
نوره صالح الهويش	9661-333	1	40	26.2976	1	1	1	350	3.63	0.97	16	6.2	37	2.67	3.8	5.5	667	0.5	0.6	0.6	1.9	5.6	92
نادية ابراهيم الهويش	9661-334	1	39	32.7705	2	1	0	583	2.78	0.74	21	6.24	20	9.06	5.4	14.5	936	0.5	1.1	0.3	1.9	5.4	91.9
سارة الهويش	9661-335	1	45	25.8546	1	1	0	291	3.39	0.87	22	5.34	17	1.96	5.3	21.8	1307	0.6	0.7	0.8	2.4	5.4	91.2
العنود الهويش	9661-336	2	53	38.7543	1	1	0	321	3.24	1.06	17	5.08	15	1.1	5.7	12.6	830	0.4	0.8	0.5	2.2	5.7	91.5
مرام السواري	9661-337	2	56	46.9719	1	1	0	381	2.73	0.96	28	4.56	24	1.47	6.7	12.9	1086	0.6	0.7	1.3	2.3	5.8	90.4
بشائر الهويش	9661-338	2	38	30.863	1	1	0	296	3.91	1.25	32	5.77	11	1.48	5	7	510	0.5	0.9	0.5	2	5.5	91.7
سارة عايد	9661-339	2	28	31.2314	1	1	0	196	4.32	1.28	10	4.57	8	0.53	4.6	9.5	572	0.6	0.6	1	2.1	5.3	91.4
متعب هلال العتيبي	9661-340	1	30	30.3673	1	1	0	461	4.1	1	49	6.26	32	2.08	4.8	5.3	420	0.4	0.8	0.5	2.2	5.8	91.3
غسان احمد زكائي	9661-341	2	36	49.5868	2	1	0	283	4.15	1.18	13	6.59	9	1.7	5.1	11.7	755	0.6	0.8	0.8	2.2	5.7	91
أيمن نوري العظم	9661-342	2	47	28.1969	1	1	0	235	1.67	1.69	14	4.04	11	0.39	4.7	4.1	409	0.6	0.6	0.6	2.3	5.9	91.2
ناريمان نوري العظم	9661-343	1	43	27.7323	2	1	0	311	4.45	1.26	28	6.74	27	1.22	5.1	7.8	446	0.5	0.9	0.4	2.1	5.4	91.7
وفاء ياسين	9661-344	2	26	21.6041	1	1	0	197	1.74	1.75	8	4.13	8	0.42	4.6	7.5	434
عبير محمد الشنطي	9661-345	1	54	31.4359	1	1	0	687	4.87	1.01	89	6.79	40	2.38	6.3	13.9	1008	0.6	1.1	0.4	2.4	6.9	89.8
هبه خلف الرويلي	9661-346	2	50	32.831	1	1	0	346	4.47	1.17	62	6.85	16	1.3	5.7	10.4	644	0.5	0.7	0.5	2.2	6.1	91.1
محمد علي أبوزيد	9661-347	1	39	27.968	1	1	0	358	3.48	1.02	107	5.38	40	1.71	6.1	11.9	808	0.4	0.7	0.3	1.9	5.1	92.6
نائلة مهدي الفرا	9661-348	2	30	30.0215	1	1	0	294	3.22	1.44	22	5.26	24	0.71	4.8	9.4	674	0.7	0.8	0.6	2.1	5.5	91.5
حياة عبد الله البرعي	9661-352	2	24	20.8763	1	1	0	243	2.49	1.32	11	4.4	8	0.62	5.5	8.4	579	0.5	0.5	0.6	1.8	5.2	92.3
فؤاد محمد البرعي	9661-353	2	39	29.278	1	1	1	227	3.45	1.24	55	5.5	18	1.99	5.4	17.3	1089	0.4	0.8	0.5	1.8	5.4	92.1
العنود غالب الرويلي	9661-354	1	39	27.2146	2	1	0	358	4.25	1.22	35	6.85	17	2.56	4.8	14.3	750	0.4	0.9	0.4	1.8	5.8	91.8
سليمان داخل اليوبي	9661-355	1	43	19.9832	2	1	0	532	2.77	1.59	21	5.26	9	0.76	5.9	8.9	705	0.6	0.7	1	2.3	5.2	89
حسينة محسن اليوبي	9661-356	1	29	19.9184	1	1	1	287	2.45	1.34	14	4.59	15	0.66	5.2	3.8	341	0.4	0.6	0.3	1.8	5.3	92.5
يحيى حامد الغامدي	9661-357	1	29	52.8318	2	1	0	320	2.01	1.05	20	3.58	27	0.9	4.7	7.3	523	0.4	0.7	0.5	1.9	5.3	92.3
ياسمين عبدالرحمن الغامدي	9661-358	1	34	19.7249	2	1	0	250	2.09	1.31	12	4.26	16	1.53	4.2	3.8	276	0.5	0.7	0.4	1.9	5.8	91.9
أحمد حامد الغامدي	9661-359	2	39	29.6564	1	1	0	363	3.37	1.35	11	5.36	19	0.98	4.3	5.6	477	0.4	0.7	0.5	1.7	5.2	92.6
عبد الله جمعان الغامدي	9661-360	2	35	29.7211			0	228	3.62	1.15	10	5.49	<6	1.22	4.6	5.7	605	0.5	0.6	0.5	1.8	5.5	92.2
صالح ظافر القحطاني	9661-361	1	23	29.9375	1	1	0	456	3.14	0.94	25	5.03	17	1.41	3.9	14.5	873	0.5	0.8	0.6	1.9	5.9	91.4
رنا محمد العروي	9661-362	2	34	170.391	1	1	0	328	2.82	1.16	17	4.75	17	1.27	4.8	14.3	662	0.4	0.8	0.4	1.8	5.5	92.2
غنيه فلمبان	9661-363	2	22	20.5126	1		0	236	2.27	1.65	13	4.69	8	0.86	4	6.8	385	0.5	0.6	0.6	1.7	5.4	92.3
حسين الرشيدي	9661-364	1	24	21.6013	2	1	0	424	2.41	1.14	11	3.97	32	0.63	4.3	7.4	438	0.5	0.7	0.7	1.9	5.5	91.8
خالد فلاته	9661-365	2	40	34.8502			1	380	2.49	1.49	16	4.78	10	0.93	3.5	5.8	513	0.5	0.6	0.4	1.6	4.8	93.1
ثامر عبدالله المقبل	9661-366	1	28	38.3594	1	1	0	356	4.71	1.6	7.06	18	21	1.27	4.9	49.1	1375	0.4	0.9	0.3	1.8	5.4	92.3
تركي أبو الخير	9661-367	1	22	23.845	1	1	0	324	2.18	1.81	23	4.76	22	0.57	3	6.4	355	0.5	0.7	0.4	1.6	5.1	92.7
عبد الحميد الرشيدي	9661-368	2	24	39.5421	1	1	0	335	2.43	1.56	11	4.6	10	0.73	3.7	8	395	0.5	0.6	0.5	1.8	5.4	92.4
نعمة فادن	9661-369	2	25	3.17405	1	1	0	171	4.21	1.2	12	5.9	12	0.95	3.9	5.1	308	0.5	0.5	0.6	1.7	5.1	92.5
حلا عبدالله شلظوم	9661-371	2	22	29.3575	1	1	0	221	1.94	1.19	14	3.56	7	0.6	5	11.6	328
خالد محمد علي ياسين	9661-372	2	51	29.1749	1	1	0	240	3.91	1.18	11	5.72	10	0.96	4.7	4.9	539
مايا كلسلي	9661-373	2	48	25.5132			1	211	2.96	1.76	8	5.43	6	0.66	4.3	1.8	217
آية اسماعيل	9661-374	2	19	22.3757			0	226	2.44	1.48	9	4.42	10	0.49	4.6	5.4	404
عبدالرؤوف حسن السلمي	9661-375	2	45	27.9374			0	164	4.08	1.27	14	6.3	13	1.11	5.3	5.4	457
نعيمة بن يمين	9661-376	1	18	27.2399			0	400	2.73	0.83	13	4.2	12	0.8	4.8	4.7	528
علاء عبدالله بازيد	9661-377	2	20	22.1488			0	178	2.51	1.4	12	4.5	<6	0.85	5.2	8.1	657
ياسر عبدالعزيز الناصري	9661-378	1	53	35.0559			0	475	4.33	1.22	44	6.83	28	2.77	4.7	9.4	1016
نورة الشيخ	9661-379	2	43	25.0922			0	149	4.49	1.16	11	6.62	<6	1.53	4.9	3.2	420
عنود عبدالله العمري	9661-380						0	257	4.99	1.13	24	7.19	26	1.95	4.8	14.7	923
ياسر البرعي	9661-381	1	43	30.1543	2	1	0	431	2.45	1.13	25	4.42	33	1.43	5.7	13.3	967	0.4	0.9	0.3	2	5.6	91.8
Abrar AL Amri	9661-382	1	40	35.8531	1	1	0	453	3.68	0.89	37	5.47	21	2.12	4.9	9	765	0.4	0.8	0.3	1.7	5.3	92.5
Norah AL Amri	9661-383	2	65	28.6851	1	2	0	326	1.61	0.89	32	3.43	11	1.97	5.4	8.8	1114	0.5	0.7	0.7	2	6.4	90.8
وداد عبد الله اللحيدان	9661-384	1	35	38.7397	1	1	0	477	2.97	0.99	53	4.46	21	0.75	4.8	8.8	647	0.5	0.7	0.6	2	5.4	91.9
نوره خالد العرينان	9661-385	1	36	19.3686	2	1	0	350	3.9	1.04	22	5.94	30	1.81	5.5	35.3	1723	0.5	0.6	0.6	2.1	5.3	91.9
ريسه عبد الله العمري	9661-386	1	32	36.7673	2	1	0	361	2.62	0.91	19	4.75	12	1.62	4.1	8.6	605	0.6	0.7	0.4	1.9	5	92.3
محارب عمر العمران	9661-387	1	27	29.2062	2	1	0	401	2.8	0.78	52	5.11	45	3.57	4.7	7.2	642	0.5	0.7	0.6	2	5.6	91.6
نورة محمد الدهلاوي	9661-389	1	34	26.7949	2	1	0	303	3.9	1	28	5.64	14	1.31	5.5	6	435	0.6	0.8	0.8	2	5.7	91.2
Ghayath Nour Khan	9661-390	1	30	20.2865	1	1	0	335	2.55	1.05	15	4.38	8	1.29	5.3	5.7	479	0.5	0.6	0.3	1.8	5.1	92.7
جلبار عابد انديجاني	9661-391	1	48	29.7608	1	1	0	336	4.4	0.91	21	6.34	15	1.6	5.6	16.4	885	0.5	0.7	0.5	2	5.5	91.9
	9661-393	1	41	29.4126	1	1	1	362	4	1.02	67	6.11	23	1.86	4.7	7.3	556	0.5	0.7	0.5	1.9	5.6	91.9
زاهد احمد الطف	9661-394	1	33	43.2978	1	1	0	382	3.12	1.08	83	5.1	25	1.96	4.3	29.4	1151
هاني صالح فيده	9661-395	1	30	28.089	2	1	0	398	2.75	0.93	37	4.55	20	1.76	4.2	6.5	464	0.4	0.8	0.3	1.8	5	92.7
هباء عايض	9661-396	1	31	19.9251	1	1	0	319	2.47	0.86	14	3.92	19	1.15	4.4	5.6	434	0.8	0.6	0.5	1.9	5.2	92.1
جميل الثقفي	9661-397	1	28	36.3597	2	1	0	329	3.24	0.72	48	4.89	21	2.06	5.3	10.3	860	0.5	0.7	0.6	2.2	5.5	91.5
احمد مولوي	9661-398	1	24	29.4558	1	1	1	437	3.86	0.87	48	5.74	12	1.67	4.9	11.1	638	0.4	0.9	0.4	2	5.1	92.4
عبد الله البقمي	9661-399	1	27	26.6384	2	1	0	321	3.06	1	42	4.72	36	1.34	4.8	12.6	799	0.8	0.7	0.7	2.1	5.7	91.2
محمد سروجي	9661-400	1	49	36.7309	1	2	0	412	2.02	1.82	84	4.6	37	0.59	9	16.9	1062	0.5	0.8	0.7	2.6	7.1	89.7
عبدالقادر القناوي	9661-401	1	30	33.7424	2	1	0	584	2.87	1.01	15	4.54	14	0.92	4.3	11.8	924	0.5	0.8	0.4	2.1	5.9	91.5
عبدالفتاح صالح المدني	9661-402	1	48	24.1588	2	1	0	378	5.47	1.07	47	7.83	24	3.26	5.9	55.5	2411	0.5	0.7	0.4	2.3	5.6	91.6
محمد القحطاني	9661-403	1	49	29.9383	1	1	0	413	2.79	1.25	43	4.89	21	1.62	6	10.4	733
محمد عبداللطيف الحربي	9661-404	1	30	21.2665	2	1	0	329	3.18	1.15	19	5.11	11	1.54	4.5	4.2	257	0.5	0.6	0.5	1.9	5.2	92.3
حليمة عبد الله الريمي	9661-405	1	43	24.841	1	1	0	258	2.69	1.23	18	4.54	18	0.71	5.4	7.1	410	0.5	0.8	0.5	2	5.4	91.8
خالد عبد العزيز اليحيى	9661-406	1	34	39.7924	1	1	0	454	3.32	1.14	39	5.14	40	1.66	4.4	19.6	1176	0.4	1	0.4	2	5.6	91.7
احمد سالم القرني	9661-407	1	56	30	1	1	0	329	2.75	1.39	35	5.08	13	1.01	5.6	8.6	681	0.5	0.9	0.5	2.1	5.7	91.3
باسم فطاني	9661-408	1	32	31.2809	1	1	0	383	2.69	0.9	32	4.78	23	2.23	5.2	13.9	568	0.7	0.6	0.6	1.7	4.6	92.9
عبد الله عسيري	9661-409	1	31	29.6174	2	1	0	387	2.95	0.87	30	5.29	26	4.57	5.1	15.6	1092	0.6	0.8	0.9	2.6	5.3	88.5
خليل ابراهيم	9661-410	1	27	19.2336	1	1	0	367	2.26	0.99	52	3.66	38	0.66	4.7	8.8	576	0.5	0.8	0.5	2.1	5.6	91.6
رشاد بن خضراء	9661-411	1	35	28.6351	1	1	0	392	3.23	0.97	63	5.2	35	1.89	5.4	18	1085	0.5	0.8	0.5	2.2	5.7	91.4
عبد الرحمن العمري	9661-412	1	30	29.737	1	1	0	370	2.57	0.88	24	4.97	17	3.89	4.5	10.6	609	0.4	0.8	0.4	1.8	4.9	92.6
Marwan Sobahi	9661-413	1	53	31.0137	1	1	0	470	2.82	1.17	14	4.86	10	0.92	5.5	9.3	751	0.5	0.8	0.5	2.3	6	91
أحمد عواض المالكي	9661-414	1	45	30.0838	2	1	0	346	2.49	1.48	12	4.67	18	0.84	4.1	5.6	462	0.7	0.8	0.4	2	5.5	91.6
سعيد عبد الله القرني	9661-415	1	35	38.8571	2	1	0	295	2.95	0.97	46	4.91	72	1.66	5.6	10.2	560	0.4	0.7	0.6	2	5.6	91.6
Mohammad khan	9661-416	1	29	32.243	1	2	0	391	4.05	1.02	45	5.85	27	1.3	4.5	16.8	780	0.4	0.7	0.6	2	5.4	91.9
wael Aeeel	9661-417	1	41	29.0688	1	1	0	311	1	1	68	5.37	58	1.39	4.6	6.3	575	0.4	0.6	6	1.9	5	92.4
عبد الله العتيبي	9661-418	1	37	31.2314	2	1	0	353	1.02	1.02	21	5.21	12	1.74	4.7	13.5	635	0.5	0.8	0.4	1.8	5	92.4
براء سنبل	9661-419	1	37	19.3502	2	1	0	341	3.26	1.35	26	5.17	19	0.87	4.3	7.3	425	0.4	0.7	0.5	2.1	5.3	91.9
ناقل شبيب الشلوي	9661-420	1	38	31.4359	1	1	0	390	3.1	0.9	42	5.38	30	1.88	5.6	12	865	0.5	0.7	0.5	2.2	5.8	91.3
محمود هوساوي	9661-421	1	43	27.4348	1	1	0	262	1.43	0.83	23	3.16	29	1.96	7.1	13.7	968	0.7	0.9	0.6	2.6	8.5	88.1
فهد محمد فقيه	9661-422	1	31	21.2788	1	1	0	270	4.9	0.93	34	7.45	46	2.23	4.9	6.9	473	0.4	0.9	5	2	5.6	91.5
عبدالله علي مانع الشمراني	9661-423	1	32	25.9858	1	1	0	347	2.91	1.13	38	4.68	29	1.06	5.4	11.4	766	0.4	0.7	0.5	2.1	5.3	92
محمد عبدالله آل جاهله	9661-424	1	45	27.2817	1	1	0	482	3.4	0.91	32	5.21	27	1.37	6.4	8.7	699	0.4	0.8	0.4	2.3	6.2	90.9
عبدالرحمن صلاح شوبير	9661-425	1	51	37.4656	1	2	0	404	4.7	1.09	149	7.02	45	2.51	6.7	13.8	934	0.8	1	0.5	2.4	7.1	89.5
غالب شريده الرويلي	9661-426	1	28	28.3874	1	1	0	350	3.16	1.06	26	5.17	19	2	5.2	16.7	906	0.7	0.7	1.6	2.1	5.3	90.6
طارق موافي	9661-427	1	38	23.3355	1	1	0	301	2.12	1.51	15	4.53	18	1.07	5.2	5.4	352	0.8	0.7	0.5	1.9	5.4	91.6
حاتم قاسم مغربي	9661-428	1	45	25.7122	1	1	1	365	2.12	0.92	33	3.67	29	1.28	5.7	15.4	959	0.5	0.7	0.6	2.1	5.6	91.4
علي الحماني	9661-429	1	35	29.6495	1	1	0	345	2.73	1.44	16	4.54	11	0.58	5.6	6.4	619	0.5	0.7	0.5	2.1	5.5	91.7
مسلط دعاج العتيبي	9661-430	1	36	24.2622	2	1	0	366	1.98	1.11	21	3.62	22	0.58	5.1	7	628	0.5	0.7	0.9	1.9	5	91.9
علي صدقة عماري	9661-431	1	38	30.3183	1	1	0	354	3.21	0.9	23	4.84	11	0.86	5.7	14.4	702	1	0.6	0.6	1.9	5.3	91.4
محمد عدل الروقي	9661-432	1	34	28.0102	2	1	0	393	3.66	1.6	51	6.06	26	1.24	5.6	11	743	0.5	0.8	0.8	2.2	5	89.9
طلق ناصر البقمي	9661-433	1	54	27.6095	1	1	0	427	5.04	1.02	54	6.79	30	1.54	5.9	10.7	704	0.5	0.7	0.4	2.1	5.7	91.5
علي الحارثي	9661-434	1	32	22.1297	1	1	0	326	2.8	1.11	16	4.52	13	0.91	5.8	8.6	601	0.6	0.6	0.4	2.1	5.3	92
مطيران عويض المرواني	9661-435	1	40	28.2284	1	1	0	247	2.79	1.27	34	4.82	83	1.01	10.5	10.5	678	0.9	1	0.7	2.8	9.4	86.7
صالح محمد القرني	9661-436	2	40	26.1719	1	1	0	176	3.47	1.52	13	5.88	11	1.04	4.5	7	556	0.5	0.7	0.9	1.8	5	92
ضيف الله بن سالم الشهري	9661-437	1	57	30.8444	1	1	0	339	2.49	1.25	17	4.28	19	0.69	6.8	11	888	0.5	0.7	0.6	2.1	5.5	91.6
سعد العمري	9661-440	2	37	24.3865	1	1	0	181	3.52	1.52	7	5.84	6	1.14	4.8	4.4	297	0.7	0.7	0.6	2.2	5.8	91.2
حسين مليك اللقماني	9661-441	2	49	24.0344	1	1	1	252	2.67	1.32	24	4.81	14	0.67	5.2	6.8	398	0.4	0.6	0.7	1.8	4.7	92.7
عبدالعزيز سلمان المحياوي	9661-442	2	30	18.132	1	1	0	239	1.52	1.67	16	3.89	79	0.45	3.9	4.8	379	0.6	0.6	0.6	2	5.5	91.8
متعب قحطاني	9661-443	1	38	29.4076	1	1	0	315	2.58	1.18	23	4.37	26	0.61	5.5	8.6	613	0.4	0.7	0.6	2	4.9	92.4
Faisal Saad	9661-444	2	35	26.5338	1	1	0	257	2.73	1.51	21	4.99	8	1.32	5.4	7.9	582	0.4	0.7	0.6	1.9	5.3	91.9
Mohammad Hadbani	9661-445	1	42	26.1962	1	1	0	422	3.45	0.93	50	5.62	20	2.18	5.8	12.1	1026	0.4	0.9	0.4	2	5.3	91.9
علي العمري	9661-446	2	36	39.0368	1	1	0	425	2.01	1.07	28	3.7	71	1.05	5.5	14.5	1163	0.6	0.7	0.3	2.1	5.9	91.5
ممدوح الخيراتي	9661-447	1	43	32.7694	1	1	0	342	2.23	1.29	114	4.08	16	0.49	4.9	4.4	335	0.5	0.6	0.6	1.8	5.2	92.2
عمر عبدالله صالح النعيمي	9661-448	1	43	40.6963	1	1	0	397	2.96	1.08	60	4.65	33	1.39	3.5	15.5	947	0.9	0.7	0.6	2.3	6.1	90.4
فارس حامد محمد العوفي	9661-449	1	40	23.6203	1	1	0	269	2.39	0.99	40	3.93	47	0.6	5.1	5.5	338	0.7	0.7	0.7	2.1	5.3	91.5
عمر رباح يحيى الصبحي	9661-450	2	48	21.7555	1	1	0	206	3.13	1.72	12	5.52	12	0.69	5.5	10.2	497	0.9	0.7	4	2	5.6	91.4
خضراء محمد ربيع الزهراني	9661-451	2	52	35.5248	1	1	0	263	3.81	1.28	10	5.74	10	1.66	4.8	10	798	0.7	0.7	0.7	2	5	91.9
عبدالله محمد الزهراني	9661-452	2	41	29.5525	1	1	0	224	2.55	1.37	16	4.54	7	0.86	5.5	7.2	755	0.5	0.6	1	1.8	5.2	91.8
سليمان محمد الغامدي	9661-453	2	25	18.369	1	1	0	126	1.54	1.41	8	3.43	7	0.49	4.9	7.7	362	0.6	0.5	0.6	1.8	5.5	92
سعيد الزهراني	9661-454	2	36	24.4473	2	1	0	177	3.28	1.69	14	5.86	<6	1.44	4.9	11.5	775	0.4	0.8	0.4	1.9	5.4	92.2
امل ابراهيم سرتي	9661-455	2	39	39.4477	2	1	0	347	2.12	0.9	21	4.38	6	3.54	7.1	37.2	2264	0.6	0.7	1.4	2.1	5.5	90.7
وفاء بسيوني	9661-456	1	45	36.898	1	1	0	286	4.03	0.93	41	5.76	28	1.35	5.8	16.8	971	0.6	0.8	0.5	2.1	5.8	91.4
klood almahdi	9661-457	2	41	44.2907	1	1	0	255	2.33	0.73	36	3.96	17	1.86	6.3	29.3	1923	0.6	0.6	0.7	2.2	6.2	90.8
مشعان العصيمي	9661-458	1	40	35.2673	1	1	0	271	2.26	0.86	62	4.3	35	2.7	5	20.5	1400	0.4	0.7	0.6	1.8	5.1	92.3
نورة العمري	9661-459	1	46	23.939	2	1	0	381	3.25	1.02	24	5.41	17	1.97	5.5	10.2	817	0.6	0.6	0.6	1.9	5.1	92.2
حسن علي العمري	9661-460	1	27	24.1672	1	1	0	351	3.12	1.61	16	5.59	9	1.14	4.5	3.5	301	0.5	0.9	0.7	2.1	5.7	91.2
مريم العمري	9661-461	2	26	17.7999	1	1	0	202	2.89	1.23	14	4.71	11	0.81	5.4	7.8	445
هاني الحمدان	9661-462	1	24	25.8761	1	1	0	373	2.69	1.1	37	4.49	8	1.1	5.2	6.1	437	0.5	0.7	0.6	2	5.1	92.2
زياد صديق	9661-463	1	37	27.0842	1	1	0	335	2.58	1.08	102	4.25	7	0.82	5.7	8	590	0.4	0.8	0.5	1.9	5.2	92.1
عبد الله الدريجان	9661-464	1	52	21.4619	1	1	0	351	2.81	1.34	19	4.73	17	0.65	5.4	3.9	343	0.6	0.6	1	2	5.2	91.6
Hanan Mahrouk	9661-465	1	27	27.1349	2	1	0	347	3.35	1.19	47	5.36	26	1.25	5.8	19.5	955	0.5	0.8	0.7	1	5.5	91.6
سامية الربيع	9661-466	1	29	30.7958	2	1	0	398	1.76	0.71	37	3.7	15	3.58	7.1	27.1	1338	0.5	0.8	0.6	2.1	5.7	91.4
مها جابر الطويرقي	9661-467	1	40	40.2244	1	1	0	512	2.71	0.96	43	4.86	23	2.47	6.7	25.9	1624	0.6	0.9	0.9	2.2	6.6	89.9
صبا حمدي	9661-468	1	36	23.5102	2	1	0	407	2.86	0.79	34	4.76	10	2.82	5.3	9.6	616	0.5	0.8	0.4	2	5.2	92
سفانة محمد عثمان	9661-469	1	29	29.4107	1	1	0	402	1.78	0.65	47	3.24	33	1.63	5.3	14.2	972
عبير محمد العيان	9661-470	2	39	34.1749	1	1	0	203	3.12	1.71	13	5.62	10	1.46	4.7	9.4	434	0.5	0.9	0.8	1.8	5.3	91.7
خالد غازي	9661-471	2	30	35.3798	1	1	0	244	2.82	1.76	23	5.14	12	0.86	4.6	12.4	597	0.8	0.7	2.2	1.9	5.4	89.9
نهلة المغازي محمد	9661-472	2	41	35.0589	1	1	0	310	2.68	0.96	15	4.47	13	1.72	5.6	7.1	637	0.7	1	1.1	2.2	6.4	89.7
عدنان عبدالحفيظ منشي	9661-473	1	29	25.5588	2	1	0	391	4.18	1.54	23	6.6	13	1.2	5.4	3.7	353	0.4	0.7	0.5	1.9	4.9	92.6
ماجد أحمد الذبياني	9661-474	2	36	29.865	1	1	0	265	3.77	1.52	16	5.98	14	1.18	5	18.1	889	0.6	0.8	0.6	2	5.5	91.6
رهد زواوي	9661-475	1	18	44.0363	1	1	0	444	3.43	1.21	28	5.24	27	0.78	4.9	31	1464	0	0.7	0.9	1.9	5.2	91.6
غدير باناصر	9661-477	1	21	21.551			0	338	2.72	1.38	15	4.81	8	0.64	4.9	5.9	396	0.7	0.7	0.4	1.9	5.4	91.9
نادر الحازمي	9661-478	1	21	25.6612			0	325	2.61	0.96	25	4.26	27	0.85	5	8.7	536	0.5	0.8	0.4	1.9	5.3	92.1
أنس محمد تجار الشاهي	9661-479	2	22	20.4491	1	1	0	234	1.95	1.72	12	4.58	9	1.13	4.8	8.6	384	0.5	0.5	0.6	1.8	4.8	92.7
عثمان الغامدي	9661-480	1	42	26.2976	1	1	1	296	3.3	1.29	81	5.72	25	2.46	6.4	11.4	790	0.4	1.1	0.5	2.2	6.7	90.3
فايز سعيد الذبياني	9661-481	1	53	23.939	1	1	0	318	1.68	0.84	27	3.42	21	2.02	5.2	19.7	1171	0.6	0.6	0.6	1.7	5.8	91.7
تركي عبدالعزيز المحياني	9661-482	1	39	22.9481	1	1	0	349	3.38	1.03	29	5.52	32	1.38	5.3	4.8	337	0.7	0.7	1.1	2	5.4	91.1
محمد عودة الكيندري	9661-483	1	50	25.1429	1	1	0	458	2.97	1.08	34	5.15	11	1.28	5.6	9.8	700	1.2	0.8	0.5	2.3	6.4	90.1
عماد حسين الشامي	9661-485	1	48	31.4879	1	1	0	385	1.86	0.59	27	4.51	21	6.1	6.2	11.4	1027
محمد محسن الحربي	9661-486	2	41	35.1393	1	1	0	245	3.89	1.16	27	6.15	10	1.42	5.6	19.1	1131
مياسة سليمان الحمدان	9661-487	2	41	26.1719	1	1	0	255	2.15	1.27	13	4.04	10	0.83	5	4	323
Mariam ALHamdan	9661-488	2	52	27.9421	1		0	203	2.31	0.81	13	4.35	8	1.55	6	4.8	470
علويه حسن البيشي	9661-490	1	38	31.1791	1	1	0	311	3.25	0.89	50	5.15	19	1.43	5.5	11.8	729	0.4	0.8	0.5	1.9	5.5	91.9
عبدالرحمن سالم البلادي	9661-491	2	49	25.8478	1	1	1	211	2.34	1.4	9	4.52	14	1.21	4.6	8.1	571	0.5	0.7	0.5	2	5	92.2
الاء سمكري	9661-492	2	65	28.6215	1	1	0	502	3.17	1.12	32	5.58	17	1.63	6.8	9	823	0.6	1	0.5	2.4	6.6	90.1
سليمان هاني الحمدان	9661-493	2	34	25.1039	1	1	0	242	2.75	1.41	11	4.99	7	0.57	4.8	3.5	248	0.6	0.7	0.5	1.9	4.9	92.4
محمد الحمدان	9661-494	1	50	29.4108	1	1	0	450	3.72	1.1	36	6.72	20	2.18	6.2	12.7	856	0.5	0.9	0.4	2.3	5.8	91.1
أكرم ابراهيم الوذيناني	9661-495	1	55	28.3447	2	1	0	245	4.88	1.1	63	7.54	16	2.57	12.8	7.7	602	0.6	0.9	0.9	3.5	108	85.1
نواف عبد الرحمن العوفي	9661-496	2	30	19.4363	1	1	0	148	2.57	1.94	17	5.59	7	0.58	4.9	7	256	0.5	0.6	0.5	2.3	4.8	92.2
مريم سليمان عرب	9661-497	2	58	47.2026	1	1	0	283	3.61	1.09	15	5.49	16	1.24	6.2	9.4	619	0.5	0.8	0.5	2.1	6.1	91.1
علي عبد الهادي العتيبي	9661-498	1	57	27.7323	1	1	0	500	0.89	0.89	82	6.23	11	2.49	5.8	13	903	0.4	1	0.4	2.3	6.2	90.8
شوكت علي شكران	9661-499	1	40	21.9671	1	1	0	294	3.47	1.12	18	5.26	10	1.12	5.2	10.5	562	0.5	0.6	1.1	1.7	5.4	91.6
وائل هاشم أصفر	9661-500	1	44	27.0716	1	1	0	371	3.34	0.92	20	5.3	16	1.97	5	6.4	461	0.8	0.7	0.4	1.5	5.1	92.4
عبد الحميد عثمان العطاس	9661-501	1	45	27.8852	1	1	0	276	3.18	1.09	11	5.56	21	1.78	5.1	6.2	348	0.4	0.7	0.4	1.7	5.1	92.6
يوسف محمد الغامدي	9661-502	1	50	37.7231	1	1	0	466	4.01	1.08	28	5.72	18	1.06	5.5	18.9	1162	0.4	0.8	0.4	2.1	6.1	91.2
أسامة السيد شبير	9661-503	2	34	23.1385	1	1	0	201	2.24	1.7	11	4.61	10	0.92	5.2	8.5	591	0.5	0.6	0.8	1.7	5.1	92.1
عائشة حسن الزهراني	9661-504	2	39	31.2386	1	1	0	248	2.65	1.44	17	4.71	7	0.59	53	6.3	361	0.5	0.6	0.5	1.8	4.9	92.5
أريج حسن مفتي	9661-505	2	40	20.7031	1	1	0	227	2.89	1.3	13	4.89	9	0.7	4.3	3	346
أسماء السيد شبير	9661-506	2	34	22.8329	1	1	0	236	2.96	1.07	14	4.67	6	0.83	5.3	6	418	0.5	0.7	0.4	2.1	5.5	91.7
سعاد عبدالمعطي شبير	9661-507	2	39	23.5883	1	1	0	362	2.56	1.35	17	4.47	8	0.66	5	11.7	755	0.5	0.7	0.8	1.7	5.2	91.9
أكرم عقبي	9661-508	2	44	33.0904	1	1	0	333	3.38	1.45	20	5.69	20	1.51	6.4	11.1	956	0.5	0.8	0.8	2.2	5.7	91
أمينة غرم الله الغامدي	9661-509	1	50	24.7252	1	1	0	348	2.91	1.48	21	5.07	16	0.99	5.2	8.4	613	0.6	0.7	0.3	1.6	5.5	92.2
شريفة سعيد الغامدي	9661-510	2	23	18.026	1	1	0	244	2.26	1.68	11	4.51	16	0.5	4.6	4.5	271	0.8	0.6	0.8	1.7	5	92
سميرة محمد الخريمي	9661-511	2	44	30.0621	1	1	0	250	2.83	1.07	12	4.96	12	1.72	5.1	6.8	642	0.9	0.7	2.5	2	5.3	84.6
عبد العزيز محمد الخريمي	9661-512	1	49	38.0623	1	1	0	493	4.04	0.83	40	5.99	17	2.09	5	17.5	851	0.8	1.1	0.6	2	6.3	90.3
عبد الله علي الغامدي	9661-513	1	23	19.1512	1	1	1	319	2.42	1.37	21	4.34	10	0.47	5.5	6.9	432	0.5	0.8	0.5	1.8	5.2	92.1
سميه عمر بالخير	9661-514	1	23	35.0112	1	1	0	501	3.36	0.89	26	5.21	17	1.62	5.3	5.8	522	0.4	0.6	0.8	1.8	4.8	92.2
صفيه عبد الرحمن عجلان	9661-515	1	23	28.3447	2	1	0	359	4.11	1.36	35	6.1	24	1.15	5	10	473	0.5	0.5	0.7	1.8	4.7	92.6
Radwan AlRjoub	9661-516	1	23	32.1952	1	1	0	292	2.92	1.09	25	3.99	19	0.69	5.4	21.1	749		1.2		1.8	5.3	92.5
محمد عبد الله باشراحيل	9661-517	2	40	30.8532	1	1	0	222	3.35	1.33	17	5.31	13	1.19	5.4	8.2	693	0.7	0.7	0.7	2	5.3	91.5
براء تاج الدين الحاج حسين	9661-518	2	45	28.9993	1	1	0	398	2.85	1.11	18	5.13	18	2.99	5.2	4.7	403	0.7	1	0.4	2.2	6.2	90.6
عدنان الشيخ	9661-519	1	51	24.2587	1	1	0	315	2.71	1.06	30	4.37	19	1.3	6	8.8	556	0.4	0.8	0.5	2.2	5.7	91.2
عبدالله عبدالرحمن الثقفي	9661-520	1	23	23.4509	1	1	0	400	2.19	1.13	12	3.81	12	0.44	5.3	6.4	499	0.5	0.7	0.5	2	5.3	91.8
أريج الوزير	9661-521	1	44	30.0712	1	1	0	473	4.13	0.89	33	6.5	21	1.92	5.2	19.4	929	0.4	0.8	0.3	2	5.1	92.2
زهور الصومالي	9661-522	2	54	26.1427	1	1	0	306	3.49	1.33	19	5.86	9	1.17	6.4	5.2	606	0.4	0.8	0.4	2.1	6	91.3
نجوى علي آدم	9661-523	1	43	33.8123	1	1	0	390	3.16	1.14	39	4.93	27	0.78	5.3	12.3	793	0.6	0.6	0.9	2.1	5.1	91.6
الفت عبد الله ظريف	9661-524	1	60	30.0232	1	1	0	361	3.51	1.02	65	5.29	42	1.29	7.1	17.1	1038	0.5	0.7	0.7	2.2	6.4	90.6
Ghafraa Khateeb	9661-525	2	37	21.9363	1	1	0	178	1.62	1.65	13	3.84	7	0.43	4.5	4	275	0.8	0.5	0.7	1.9	5	91.9
دعاء أصرف	9661-526	1	59	30.8979	1	1	0	273	3.08	0.82	22	4.67	17	1.26	5.8	14.5	706	0.5	0.6	0.7	2.1	5.5	91.6
عبد المجيد الغامدي	9661-527	2	50	25.3333	1	1	0	257	3.63	1.25	15	5.82	10	1.55	4.9	7.4	565	0.5	1	0.4	2.1	5.8	91.4
منى برعي	9661-528	2	49	21.7555	1	1	0	161	4.25	1.67	23	6.84	10	0.78	5.3	5.6	386	0.5	0.7	0.9	2	5.6	91.5
Salwa Ali Adam	9661-529	2	23	26.3702	1	1	0	158	2.28	1.33	9	4.17	6	0.45	4.8	10	591	0.7	0.6	0.5	1.8	5.3	92.1
Ahmad Saleh Mohd	9661-530	2	37	24.1672	1	1	0	308	3.7	1.3	28	5.93	38	1.12	5.1	10.4	757	0.5	0.6	0.5	1.8	5	92.7
علي سعيد الغامدي	9661-531	1	55	22.6474	1	1	0	310	3.49	0.94	19	5	20	0.91	5.3	6.4	493	0.6	0.7	1.2	2	5.5	91
محمد حاتم حسين	9661-532	2	55	29.5525	1	1	0	463	1.8	1.06	51	3.39	16	0.64	6.6	6.8	749	0.7	0.9	1.1	2.3	6.9	89.4
خالد عيد المطيري	9661-533	2	53	32.3468	1	1	0	296	2.33	1.16	43	4.12	11	1.31	5.2	8	250	0.5	1.1	0.4	2	5.7	91.4
نايف محمد الهوساوي	9661-534	1	57	28.7105	1	1	0	355	2.52	0.82	60	4.59	27	2.42	6.1	5.9	528	0.5	0.6	0.8	2	5.1	92
وضحى مشرع البقمي	9661-535	2	26	30.1194	1	1	0	169	3.47	1.28	11	5.91	8	3.23	4.4	11.7	305	0.4	0.8	0.5	1.8	4.9	92.5
لطيفة احمد الغامدي	9661-536	1	50	30.4577	1	1	0	267	3.46	1.05	46	5.72	39	2.34	7.2	12.5	1033	0.7	0.9	0.5	2.3	7	89.9
Hafiz Khalid	9661-537	2	50	22.9398	1	1	0	280	4.51	1.17	20	6.52	17	1.16	6.6	10.6	798	0.5	0.8	0.8	2.3	6.4	90.4
عبد الله حسين الغامدي	9661-538	2	37	24.0346	1	1	0	256	2.93	1.34	14	5.06	11	1.15	5.7	9.3	645	0.5	0.6	0.5	2.1	5.3	92
محمود مسعود	9661-539	1	52	21.3859	2	1	0	285	3.99	1.36	27	6.12	21	1.17	6.2	3.9	523	0.5	0.7	0.4	2.1	5.8	91.6
نبيلة طاهر أسري	9661-540	2	48	28.5665	1	1	0	289	2.71	1.01	9	4.5	6	1.2	4.6	3.5	266	0.7	0.6	1.5	1.8	5	91.3
عوض عبد الله الغامدي	9661-541	1	55	26.2596	1	1	0	318	2.48	0.85	33	4.53	20	2.41	7.3	5.8	501	0.6	0.7	0.4	2.1	6.5	90.7
Abdulaziz Moh ALGuroigri	9661-542	2	45	29.7362	1	1	0	265	4.27	1.21	13	6.08	10	1.29	4.7	7	564	0.6	0.7	0.9	1.8	5	91.9
Mona Jamil Najib	9661-543	1	53	27.2509	1	1	0	389	4.63	1.02	31	7.52	27	2.85	6.9	12.8	753	0.5	1.2	0.6	2.6	7.7	88.7
Mohammed Satti	9661-544	1	34	34.3506	1	1	0	356	2.57	1.18	64	4.48	31	1.07	4.8	6.9	580	0.6	0.7	0.8	2	5.3	91.5
سميره ادريس	9661-545	1	43				0	327	3.08	1.37	38	5.19	21	0.82	5.6	7.3	548	0.7	0.7	1.5	2	5.5	90.6
انتصار عبد الله	9661-546	2	60	31.6443	1	1	0	348	1.41	1.16	17	3.22	16	0.99	6.5	13.8	993	0.5	0.9	0.5	2.3	6	90.8
هند السواري	9661-547	2	38	31.2452	1	1	0	249	2.84	1.26	13	5.18	11	1.42	5.4	19.7	929	0.6	0.6	0.9	1.9	4.9	92
دينا سيد	9661-548	1	60	28.5156	1	1	0	258	4.12	1.13	56	6.5	36	2.64	14	5.5	316	0.6	1.1	0.8	3.5	10.4	85.4
أنور فرزال	9661-549	2	60	36.5087	1	1	0	288	4.03	0.96	55	6.99	32	3.83	5.9	16.1	955	0.6	0.7	0.7	2.2	5.8	91.1
اسماء عبد الله	9661-550	2	39	37.3419	1	1	0	230	3.22	0.89	77	5.17	24	1.75	5.1	21.4	732	0.7	0.7	0.4	2.1	5.4	91.7
فاطمة خازم الشهري	9661-551	1	57	32.1466	1	1	0	335	2.81	1.42	25	5.02	20	0.85	6.1	12.4	792	1	0.7	0.4	2.1	5.5	91.3
رافع خزيم الشهري	9661-552	2	45	27.8876	1	1	0	253	3.29	1.51	14	5.53	16	1.25	4.5	7.8	533	0.6	0.7	0.7	2.1	5.4	91.6
خديجة رافع الشهري	9661-553	2	33	28.306	1	1	0	129	2.05	1.13	16	3.81	7	0.61	5	5.1	364	106	0.9	0.6	2.2	5.5	91.3
عايد الحربي	9661-554	2	44	23.0546	1	1	0	286	3.49	1.21	14	5.64	10	1.18	5	4.9	426	0.5	0.6	0.6	1.9	5.4	92.2
حنان ادريس	9661-555	2	25	23.8054	1	1	0	305	2.63	1.02	29	4.24	16	1.02	5.1	4.9	409	0.9	0.7	1.3	2.2	5.5	88.2
رشا عبد القدوس	9661-556	1	32	14.1869	2	1	0	320	2.97	1.44	12	4.81	11	0.56	4.8	2.8	242	0.7	0.6	1.5	2.2	5.5	90.6
أسامة طاهر اسري	9661-557	2	30	29.1749	1	1	0	255	2.76	1.39	17	4.54	<6	0.61	4.7	6.6	465	0.7	0.6	0.5	1.8	5.4	92
فاطمة علي قحطاني	9661-558	1	55	25.335	1	1	0	283	3.45	1.34	19	4.98	29	0.77	4.7	5.9	343	0.6	0.8	0.3	1.9	5.3	92.2
مطلق سعيد القحطاني	9661-559	2	53	29.7211	1	1	0	358	3.46	1.34	18	6.14	10	2.14	6	10	651	1.3	1	0.6	2.2	6.5	89.7
فائقة صبيح البلوي	9661-560	2	20	25.8876	1	1	0	234	2.65	1.69	13	4.81	8	0.6	3.8	9.9	299	0.8	0.7	0.5	1.6	5.1	92.3
عطالله سليمان الوابصي	9661-561	1	52	37.2907	1	2	0	234	1.86	1.14	25	3.54	13	0.9	6	5.8	262	1	1.1	0.5	2.4	9	87.6
طارق عبد الفتاح بخاري	9661-562	2	17	17.313	1	1	0	183	2.95	1.5	10	4.41	9	0.58	3.8	5.2	157	0.5	0.6	0.5	1.8	5.6	92
ايمن محمد نوح	9661-563	2	56	34.6831	1	1	0	243	2.72	1.97	16	5.64	8	1.02	4.5	4.1	273	0.5	0.9	0.4	2	5.7	91.6
عائشة حزيم الشهري	9661-564	1	73	29.7211	1	1	0	281	1.5	1.07	19	3.32	11	1.07	4.7	5	362	0.6	0.8	0.4	2.1	6	91.2
عائشة شاكر الشهري	9661-565	2	52	43.1458	1	1	0	170	4.44	1.54	35	6.84	11	1.55	12.5	7.3	626	1.1	1.2	0.7	3.4	11.2	84.2
علي فراج الشهري	9661-566	2	22	25.2826	1	1	0	146	4.48	1.85	8	6.83	8	1.31	2.5	4.6	233	0.4	0.6	0.6	1.5	4.8	93
غرسة عبد الرحمن الشهري	9661-567	2	18	23.6244	1	1	0	178	1.28	1.55	10	3.27	8	0.57	3.7	7.2	293	0.8	0.6	0.4	1.8	5.3	92
سعده علي فراج الشهري	9661-568	2	18	28.8044	1	1	0	217	2.3	1.49	12	4.14	<6	0.6	4.1	8.4	417	0.5	0.7	0.5	1.8	5.6	92
محمد حسن عبد الله القرني	9661-569	2	14	30.8012	1	1	0	281	1.85	1.25	14	3.49	<6	0.66	4.3	19.7	690	0.5	0.7	0.6	1.9	5.4	91.9
عزيزة بريك عبد الله القرني	9661-570	1	23	17.3037	1	1	0	274	2.16	1.5	14	4.16	6	0.63	3.2	6.9	205	0.5	0.6	0.4	1.6	4.7	93.2
حبيبه حسن	9661-571	2	21	21.0077	1	1	0	268	2.85	1.8	12	5.28	6	0.8	4	6.6	338	0.7	0.6	0.4	1.7	5.1	92.5
هناء محمد العمودي	9661-572	2	44	32.4619	1	1	1	215	3.3	1.65	18	5.79	11	1.01	4.1	7.5	340	0.4	0.8	0.5	1.8	5.3	92.3
آيه علي أدم	9661-573	2	22	19.8141	1	1	0	209	2.97	1.89	14	5.69	<6	0.98	4.8	7.3	366	0.9	0.6	0.8	1.7	5.1	91.8
ايمن احمد الغامدي	9661-574	2	19	22.7694	1	1	0	240	3.15	1.34	16	4.91	<6	0.78	3.7	6.3	256	0.4	0.5	0.5	1.6	4.4	93.4
فادية الثبيتي	9661-575	1	48	23.7654	1	1	0	327	2.83	1.1	30	4.87	14	1.62	4.4	6.4	260	0.7	0.8	0.4	2	5.4	91.7
محمد احمد	9661-576	2	35	23.9334	1	1	0	207	3.98	2.01	9	7.07	6	1.9	3.6	8	113	0.5	0.9	0.3	1.8	5.4	92.2
فوزية محمد الدريجان	9661-577	2	20	23.5883	1	1	0	218	2.03	1.07	12	3.58	<6	0.81	4.3	9.3	260	0.8	0.7	0.4	1.8	5.3	92.1
سارا ابراهيم الدريجان	9661-578	2	51	25.721	1	1	0	286	5.98	1.45	18	8.41	9	1.86	6.2	9.4	275	1.1	1.1	0.4	2.3	8	88.4
صالح المكران	9661-579	2	44	30.8012	1	1	0	234	3.6	1.27	13	5.36	8	1.1	4.6	18.3	580	0.4	0.9	0.4	1.9	5.5	91.9
أمل الرشيد	9661-580	1	47	34.5679	1	1	0	433	3.71	1.01	21	5.95	16	2.43	5.4	13.5	578	0.4	0.8	0.5	2.1	5.6	91.6
نوره عبد الله المكران	9661-581	2	52	25.1039	2	1	0	319	3.17	1.62	9	6.09	<6	2.34	4.2	10	433	0.5	0.8	0.7	1.9	5.2	92
محمد عبد الله الدريجان	9661-582	2	54	27.993	2	1	0	318	3.73	1.26	13	6.2	6	2.12	4.6	9.2	486	0.5	0.7	0.6	2.1	5.4	91.7
عواطف محمد الدريجان	9661-583	2	47	30.6293	1	1	0	433	3.22	1.19	32	5.56	44	1.78	4.5	7.6	620	0.6	0.6	0.7	2.4	5.8	91
نوره الرشيد	9661-584	2	48	26.5021	1	1	0	340	3.47	1.39	17	6.12	16	2.32	4.4	11.6	694	0.5	0.9	0.6	2.3	5.9	91
نوف المزيني	9661-585	2	70	38.856	1	1	0	381	1.78	1.02	18	3.75	<6	1.91	5.3	15.1	874	0.6	1.1	0.5	2.3	6	90.6
سارا أنور النجدي	9661-586	2	43	24.974	2	1	0	235	3.54	1.02	12	5.44	7	1.4	4.8	4.4	364	0.4	0.6	0.5	2.1	4.9	92.4
مها أنور النجدي	9661-587	2	18	22.0741	2	1	0	246	3.23	1.34	13	5.02	7	0.94	3.9	5.2	310	0.5	0.5	0.8	1.9	5	92.2
عبد الله ابراهيم الدريجان	9661-588	1	13	30.1021	1	1	0	340	2.66	0.98	19	4.53	10	1.55	5.3	18.9	811	0.5	0.9	0.4	2.1	5.7	91.5
نوف عبد العزيز المنصور	9661-589	2	40	31.2386	1	1	0	300	4.58	1.28	10	7.42	<6	3.05	4.7	9.6	634	0.5	0.9	0.5	2	5	91.8
هند المزيني	9661-590	1	53	27.0641	1	1	0	311	4.65	1.34	19	6.9	13	2.07	5.1	5	416	0.6	0.7	0.3	2	5.6	91.8
وجود رضا ينبعاوي	9661-591	1	65	33.1398	1		0	255	2.42	1.01	19	4.1	15	1.17	5.8	9.6	744	0.5	1	0.5	2.2	6	90.9
نورا عبد العزيز المنصور	9661-592	2	46	28.8415	1	1	0	210	3.58	1.33	17	5.59	12	1.05	4.9	7.3	359	1.3	0.7	0.7	1.8	5.5	91.1
خالد محمد الدريجان	9661-593	2	28	24.0055	1	1	0	258	2.38	1.11	14	4.55	9	2.42	4.2	14.1	444	0.6	0.6	0.7	1.8	5.1	92.1
مها ابراهيم الدريجان	9661-594	1	46	35.1541	2	1	0	317	2.8	1.24	55	4.67	21	1.12	4.1	15.6	645	0.5	1	0.5	2	5.8	91.2
شهد خالد الدريجان	9661-595	2	47	24.6711	1	1	0	345	3.46	1.93	25	6.25	9	0.89	4.4	18.1	447	0.5	0.8	0.3	2.1	5.4	91.9
وفا محمد الدريجان	9661-596	2	49	31.9922	1	1	0	257	3.17	1.3	20	5.26	6	1.12	5.1	8.8	359	0.6	0.9	0.6	2.2	6.2	90.6
هند ابراهيم الدريجان	9661-597	2	58	30.404	1	1	0	262	4.2	2.01	16	7.49	<6	2.32	4.9	39	783	0.4	0.7	0.6	1.9	5.3	92
غسان عبد الكريم	9661-598	2	78	29.8233	1	1	0	205	2.31	1.09	46	4.84	10	4.95	5.6	53.4	3079	0.8	0.7	1.3	2.2	5.2	90.8
الهام عبد الكريم عينوسه	9661-753	2	40	22.5215	1	1	0	245	2.34	1.31	11	4.09	8	0.49	4	9.5	525	0.5	0.7	0.5	1.8	5.6	92.1
راويه عينوسه
هدى عينوسه
نجوى عبد الكريم عينوسه
محاسن فرحانه
نجلاءعينوسه
هبه طاهر غمري
عبدالكريم عينوسه
منال عبد الكريم عينوسه
Abdulaziz Sawadni
أحمد حسين
نادية محمد قاسم مثنى
لبابة عبد العزيز
حسين البرعي
سميره الحركان
سمية محمد قاسم مثنى
ميسر خليفات
هدية ابراهيم
اروى عمر اليماني
